# Supplementary material for: Investigation of the Protection of the C4 Hydroxyl Group in Macrobicyclic Kdo Donors
Source: Molecules. 2022 Dec 23;28(1):102. doi: 10.3390/molecules28010102 (PMC9822203; doi:10.3390/molecules28010102)
Supplement: Supplementary file 1 [file molecules-28-00102-s001.zip]

Archive with 1 entries (1 files):
- molecules-2102724-supplementary.pdf
